# Supplementary material for: A Faculty Development Workshop for Planning and Implementing Interactive Virtual Case-Based Teaching
Source: MedEdPORTAL. 2021 Mar 17;17:11126. doi: 10.15766/mep_2374-8265.11126 (PMC7970636; doi:10.15766/mep_2374-8265.11126)
Supplement: Supplementary file 1 — Optional Readings.pptxInteractive Tools Worksheet.docxWorkshop Presentation.pptxFacilitator Guide Tech Demo.docxBreakout Session Worksheet.docxWorkshop Evaluation.docx [file mep_2374-8265.11126-s001.zip]

Archive with 7 entries (7 files):
- A. Optional Readings.pptx
- B. Interactive Tools Worksheet.docx
- C. Workshop Presentation.pptx
- D. Facilitator Guide Tech Demo.docx
- E. Breakout Session Worksheet.docx
- F. Workshop Evaluation.docx
- _Educational_Summary_Report_11126.pdf
